# Supplementary material for: ChsA, a Class Ⅱ Chitin Synthase, Contributes to Asexual Conidiation, Mycelial Morphology, Cell Wall Integrity, and the Production of Enzymes and Organic Acids in Aspergillus niger
Source: J Fungi (Basel). 2023 Jul 29;9(8):801. doi: 10.3390/jof9080801 (PMC10455844; doi:10.3390/jof9080801)
Supplement: Supplementary file 1 [file jof-09-00801-s001.zip]

Archive with 1 entries (1 files):
- jof-2509220-supplementary.pdf
